# Supplementary material for: Comments on the genus Diplura C. L. Koch, 1850, with description of two new species (Araneae, Mygalomorphae, Dipluridae)
Source: Zookeys. 2018 Jul 5;(771):57–71. doi: 10.3897/zookeys.771.24921 (PMC6043622; doi:10.3897/zookeys.771.24921)
Supplement: XML Treatment for Diplura mapinguari [file zookeys.771.24921-treatment1.xml]

<!DOCTYPE tp:taxon-treatment
  PUBLIC "-//TaxonX//DTD Taxonomic Treatment Publishing DTD v0 20100105//EN" "tax-treatment-NSO.dtd">
<tp:taxon-treatment xmlns:tp="http://www.plazi.org/taxpub"><tp:treatment-meta><kwd-group><label>Taxon classification</label><kwd><named-content xmlns:xlink="http://www.w3.org/1999/xlink" content-type="kingdom">Animalia</named-content></kwd><kwd><named-content xmlns:xlink="http://www.w3.org/1999/xlink" content-type="order">Araneae</named-content></kwd><kwd><named-content xmlns:xlink="http://www.w3.org/1999/xlink" content-type="family">Dipluridae</named-content></kwd></kwd-group><mixed-citation publication-type="journal"><person-group><name><surname>Pedroso</surname><given-names>Denis Rafael</given-names></name><name><surname>Giupponi</surname><given-names>Alessandro Ponce De Leão</given-names></name><name><surname>Baptista</surname><given-names>Renner Luiz Cerqueira</given-names></name></person-group><article-title>Comments on the genus <italic><tp:taxon-name><tp:taxon-name-part taxon-name-part-type="genus" reg="Diplura">Diplura</tp:taxon-name-part></tp:taxon-name></italic> C. L. Koch, 1850, with description of two new species (<tp:taxon-name><tp:taxon-name-part taxon-name-part-type="order">Araneae</tp:taxon-name-part></tp:taxon-name>, <tp:taxon-name><tp:taxon-name-part taxon-name-part-type="suborder">Mygalomorphae</tp:taxon-name-part></tp:taxon-name>, <tp:taxon-name><tp:taxon-name-part taxon-name-part-type="family">Dipluridae</tp:taxon-name-part></tp:taxon-name>)</article-title><source>Zookeys</source><day>5</day><month>7</month><year>2018</year><volume>2018</volume><issue>771</issue><fpage>57</fpage><lpage>71</lpage><pub-id pub-id-type="doi">10.3897/zookeys.771.24921</pub-id></mixed-citation></tp:treatment-meta><tp:nomenclature><tp:taxon-name>
              <tp:taxon-name-part taxon-name-part-type="genus" reg="Diplura">Diplura</tp:taxon-name-part>
              <tp:taxon-name-part taxon-name-part-type="species" reg="mapinguari">mapinguari</tp:taxon-name-part>
              <object-id xmlns:xlink="http://www.w3.org/1999/xlink" content-type="zoobank" xlink:type="simple">http://zoobank.org/FA9C778F-DABA-4E52-B454-8DDAB58A3FCC</object-id>
            </tp:taxon-name><tp:taxon-status xmlns:xlink="http://www.w3.org/1999/xlink" xlink:type="simple">sp. n.</tp:taxon-status><xref ref-type="fig" rid="F1">Figures 1–10</xref><xref ref-type="fig" rid="F4">, 28</xref><xref ref-type="fig" rid="F5">, 29</xref></tp:nomenclature><tp:treatment-sec sec-type="type material" id="SECID0EENAC"><title>Type material.</title><p>
              <bold>Holotype</bold>: <bold>BraZil</bold>: RONDÔNIA: <italic>Porto Velho</italic>, Parque Natural Municipal de Porto Velho, [no date], [no collector] (♂, <abbrev xmlns:xlink="http://www.w3.org/1999/xlink" content-type="institution" xlink:title="Museu Nacional, Universidade do Brasil/Universidade Federal do Rio de Janeiro, Brazil" id="ABBRID0EQNAC" xlink:type="simple">MNRJ</abbrev> 04414). <bold>Paratypes</bold>: <bold>BRAZIL</bold>: RONDÔNIA: <italic>Guajará-Mirim</italic>, 18.i.2001, Eq. Butantan (♀, <abbrev xmlns:xlink="http://www.w3.org/1999/xlink" content-type="institution" xlink:title="Instituto Butantan, São Paulo, Brazil" id="ABBRID0E2NAC" xlink:type="simple">IBSP</abbrev> 12336); <italic>Porto Velho</italic>: Mutum, transecto 5, parcela 400m, 18.xi.2011, Candiani, D. (juvenile, <abbrev xmlns:xlink="http://www.w3.org/1999/xlink" content-type="institution" xlink:title="Museu de Zoologia da Universidade de São Paulo (R. Pinto-da-Rocha), Brazil" id="ABBRID0ECOAC" xlink:type="simple">MZSP</abbrev> 44043); Mutum, transecto 7, parcela 650m, 18.iv.2012, Indicatti, R. (juvenile, <abbrev xmlns:xlink="http://www.w3.org/1999/xlink" content-type="institution" xlink:title="Museu de Zoologia da Universidade de São Paulo (R. Pinto-da-Rocha), Brazil" id="ABBRID0EHOAC" xlink:type="simple">MZSP</abbrev> 47085); UHE Samuel, Reserva, 17–21.viii.1992, Pontes, G. (juvenile, <abbrev xmlns:xlink="http://www.w3.org/1999/xlink" content-type="institution" xlink:title="Museu de Ciências e Tecnologia, Pontifícia Universidade Católica, Porto Alegre, Rio Grande do Sul, Brazil" id="ABBRID0EMOAC" xlink:type="simple">MCTP</abbrev> 02217).</p><p>
              <bold>Etymology</bold>: The specific name is taken from the folklore of Amazonian Indian tribes. “Mapinguari” is a magical creature, a huge long-haired animal, with long arms and large claws.</p></tp:treatment-sec><tp:treatment-sec sec-type="diagnosis" id="SECID0EVOAC"><title>Diagnosis.</title><p>
              <italic><tp:taxon-name><tp:taxon-name-part taxon-name-part-type="genus" reg="Diplura">Diplura</tp:taxon-name-part> <tp:taxon-name-part taxon-name-part-type="species" reg="mapinguari">mapinguari</tp:taxon-name-part></tp:taxon-name></italic> sp. n. shares the same oblique continuous light stripes on the dorsum of the abdomen with other species (<italic><tp:taxon-name><tp:taxon-name-part taxon-name-part-type="genus" reg="Diplura">D.</tp:taxon-name-part> <tp:taxon-name-part taxon-name-part-type="species" reg="lineata">lineata</tp:taxon-name-part></tp:taxon-name></italic>, <italic><tp:taxon-name><tp:taxon-name-part taxon-name-part-type="genus" reg="Diplura">D.</tp:taxon-name-part> <tp:taxon-name-part taxon-name-part-type="species" reg="sanguinea">sanguinea</tp:taxon-name-part></tp:taxon-name></italic>, and <italic><tp:taxon-name><tp:taxon-name-part taxon-name-part-type="genus" reg="Diplura">D.</tp:taxon-name-part> <tp:taxon-name-part taxon-name-part-type="species" reg="rodrigoi">rodrigoi</tp:taxon-name-part></tp:taxon-name></italic> sp. n.), but differs by having the stripes unequally spaced. The three median stripes of <italic><tp:taxon-name><tp:taxon-name-part taxon-name-part-type="genus" reg="Diplura">D.</tp:taxon-name-part> <tp:taxon-name-part taxon-name-part-type="species" reg="mapinguari">mapinguari</tp:taxon-name-part></tp:taxon-name></italic> sp. n are wider, almost touching each other near the middle and merging with the ventral light background (Fig. <xref ref-type="fig" rid="F1">1</xref>). The male of <italic><tp:taxon-name><tp:taxon-name-part taxon-name-part-type="genus" reg="Diplura">D.</tp:taxon-name-part> <tp:taxon-name-part taxon-name-part-type="species" reg="mapinguari">mapinguari</tp:taxon-name-part></tp:taxon-name></italic> sp. n. has the longest embolus in <italic><tp:taxon-name><tp:taxon-name-part taxon-name-part-type="genus" reg="Diplura">Diplura</tp:taxon-name-part></tp:taxon-name></italic>, 2.5× longer than the bulb (Fig. <xref ref-type="fig" rid="F1">5</xref>). Females also have an elongated <italic>receptaculum seminis</italic>, with a thin stalk, and only three lobes: the internal lobe is lateral and larger; the other two are a pair at the apex (Fig. <xref ref-type="fig" rid="F1">10</xref>).</p><fig id="F1" position="float" orientation="portrait"><label>Figures 1–10.</label><caption><p>
                  <italic><tp:taxon-name><tp:taxon-name-part taxon-name-part-type="genus" reg="Diplura">Diplura</tp:taxon-name-part> <tp:taxon-name-part taxon-name-part-type="species" reg="mapinguari">mapinguari</tp:taxon-name-part></tp:taxon-name></italic> sp. n. Juvenile: <bold>1</bold> habitus dorsal (Porto Velho-RO, photo R. Indicatti). Male: left leg I <bold>2</bold> tibial spur, retrolateral <bold>3</bold> tibial spur and metatarsal clasper, ventral <bold>4</bold> left palp, retrolateral; left bulb <bold>5</bold> retrolateral <bold>6</bold> prolateral <bold>7</bold> ventral <bold>8</bold> dorsal <bold>9</bold> maxilla with lyra. Female: <bold>10</bold> receptaculum seminis (dorsal).</p></caption><graphic xmlns:xlink="http://www.w3.org/1999/xlink" xlink:href="zookeys-771-057-g001.jpg" position="float" orientation="portrait" xlink:type="simple" id="oo_215180.jpg"/></fig></tp:treatment-sec><tp:treatment-sec sec-type="description" id="SECID0EYDAE"><title>Description.</title><p>
              <bold>Male (holotype, <abbrev xmlns:xlink="http://www.w3.org/1999/xlink" content-type="institution" xlink:title="Museu Nacional, Universidade do Brasil/Universidade Federal do Rio de Janeiro, Brazil" id="ABBRID0EAEAE" xlink:type="simple">MNRJ</abbrev> 04414</bold>): <bold>Measurements</bold>: Body length 18.2; carapace length 8.8, carapace width 7.6; abdomen length 7.5, abdomen width 3.7. Leg formula 4123, total length: I 36.2, II 31.0, III 30.2, IV 38.7. <bold>Carapace</bold>: Clypeus tiny, with anterior margin bearing five thick setae, elongated and turned forward. Eye tubercle without thick setae at anterior margin, but with two thick setal insertions and many thin, common setae between the posterior eyes. <abbrev xmlns:xlink="http://www.w3.org/1999/xlink" xlink:title="anterior median eyes" id="ABBRID0EKEAE" xlink:type="simple">AME</abbrev> separated from each other by 1/2 their diameter and almost as large as <abbrev xmlns:xlink="http://www.w3.org/1999/xlink" xlink:title="anterior lateral eyes" id="ABBRID0EOEAE" xlink:type="simple">ALE</abbrev>. <abbrev xmlns:xlink="http://www.w3.org/1999/xlink" xlink:title="anterior lateral eyes" id="ABBRID0ESEAE" xlink:type="simple">ALE</abbrev> much longer than wide, just a bit longer than <abbrev xmlns:xlink="http://www.w3.org/1999/xlink" xlink:title="anterior median eyes" id="ABBRID0EWEAE" xlink:type="simple">AME</abbrev>. <abbrev xmlns:xlink="http://www.w3.org/1999/xlink" xlink:title="posterior median eyes" id="ABBRID0E1EAE" xlink:type="simple">PME</abbrev> oval, around 1/2 the diameter of the <abbrev xmlns:xlink="http://www.w3.org/1999/xlink" xlink:title="anterior median eyes" id="ABBRID0E5EAE" xlink:type="simple">AME</abbrev>. <abbrev xmlns:xlink="http://www.w3.org/1999/xlink" xlink:title="posterior lateral eyes" id="ABBRID0ECFAE" xlink:type="simple">PLE</abbrev> longer than wide, a bit smaller than <abbrev xmlns:xlink="http://www.w3.org/1999/xlink" xlink:title="anterior median eyes" id="ABBRID0EGFAE" xlink:type="simple">AME</abbrev>. <abbrev xmlns:xlink="http://www.w3.org/1999/xlink" xlink:title="posterior median eyes" id="ABBRID0EKFAE" xlink:type="simple">PME</abbrev> and <abbrev xmlns:xlink="http://www.w3.org/1999/xlink" xlink:title="posterior lateral eyes" id="ABBRID0EOFAE" xlink:type="simple">PLE</abbrev> contiguous. Anterior and posterior eye rows slightly recurved and with similar width. Chelicera with eleven promarginal teeth. Plectrum with seven thick and elongated setae. Sigillae ellyptical. Maxillae with 17–25 digitiform cuspules. Lyra (Fig. <xref ref-type="fig" rid="F1">9</xref>) formed by eleven elongated setae, clearly curved at their middle and slightly spatulated, the basalmost seta thinner and shorter than the others, which increase regularly in length up to the distal seta. <bold>Legs</bold>: Leg I (Figs <xref ref-type="fig" rid="F1">2</xref>, <xref ref-type="fig" rid="F1">3</xref>). Tibia I with a retrolateral distal spur, slightly curved, with thick end which bears a megaseta. In ventral view, spur placed transversally to the long axis of tibia, with its apex directed retrolaterally (Fig. <xref ref-type="fig" rid="F1">3</xref>). Megaseta (or megaspine) elongated, regularly curved and acute, directed retrolaterally. In ventral view, it is placed obliquely in relation to its base and is nearly as long as the spur. Metatarsus I relatively long and straight, with its basal third bearing a large retrolateral tubercle, elongated and pointed, slightly turned towards the distal portion of the article. There is a short cluster of many spiniform setae (clasper) between the two macrosetae at the mid-basal portion of the prolateral face of the article. <bold>Macrosetae</bold>: Leg I: femur d2-3-3-3 left, d2-2-1-2-3 right; patella d1 left; tibia p1-1-1, v1-1-1ap (apophysis) left; v1-2-1ap (apophysis) right; metatarsus p1-1-0, v1-1-1-2ap left, v1-1-2-2ap right; leg II: femur d1-2-3-3-2 left, d1-1-3-3-2 right, p0-1-1-1; patella p1-1; tibia p1-1, r1, v2-2-2ap; metatarsus p1-1-1, v1-1-2-1ap left, v1-1-2-2ap right; leg III: femur d3-3-2-2; patella p1-1, r1; tibia d1-1-1, p1-1-1, r1-1-1, v2-2-2ap; metatarsus d1-1-2-2, p1-1-1, r1-1-0; v2-2-1-2ap left, v2-1-1-1-2ap right; leg IV: femur d1-3-3-1-2 left, d1-3-2-3-1-2 right; patella p1-1, r1; tibia d0-1-0, p1-1, r1-1-1, v2-1-1-2ap; metatarsus d1-1-1-1-2, p1-1-1-0, r1-1-1-0, v2-2-2-2ap left v2-2-2-3ap right. <bold>Genitalia: Palpus</bold> (Fig. <xref ref-type="fig" rid="F1">4</xref>) not as short and incrassate as usual, approx. 3.6× longer than wide and 2.6× longer than the cymbium. Bulb (Figs <xref ref-type="fig" rid="F1">5–8</xref>) globose, wider than long, with thin and elongated embolus, approx. 2.5× longer than the bulb. Embolus with relatively thin base, forming a 90<sup>o</sup> angle with the dorsal face of bulb, in retrolateral and prolateral views, tapering regularly towards the apex, with its distal third much thinner, curved and slightly twisted. In ventral and dorsal views (Figs <xref ref-type="fig" rid="F1">7</xref>, <xref ref-type="fig" rid="F1">8</xref>), there is a clear oblique placement of the embolus axis in relation to the bulb axis. In ventral view, sperm duct is wide at the beginning, with strong diminution of diameter at the base of the embolus, and then regularly tapering toward the apex (Fig. <xref ref-type="fig" rid="F1">7</xref>).</p></tp:treatment-sec><tp:treatment-sec sec-type="Female (paratype, IBSP 12336)" id="SECID0E5GAE"><title>Female (paratype, <abbrev xmlns:xlink="http://www.w3.org/1999/xlink" content-type="institution" xlink:title="Instituto Butantan, São Paulo, Brazil" id="ABBRID0EDHAE" xlink:type="simple">IBSP</abbrev> 12336).</title><p>
              <bold>Measurements</bold>: Body length 28.1; carapace length 11.3, carapace 9.2; abdomen length 12.3, abdomen width 8.7. Leg formula 4123, total length: I 37.3, II 34.7, III 35.2, IV 44.8. Females resemble males, except by the following characteristics. <bold>Carapace</bold>: Clypeus length around 1/2 the diameter of <abbrev xmlns:xlink="http://www.w3.org/1999/xlink" xlink:title="anterior median eyes" id="ABBRID0EOHAE" xlink:type="simple">AME</abbrev>, with anterior margin bearing four thick setae, elongated, and turned forward. Eye tubercle with three elongated setae at anterior margin and five setae between the posterior eyes. Chelicerae with 12 promarginal teeth. Maxilae with 26 cuspules. Lyra with 13 elongated setae, slightly curved medially. Genitalia: <bold><italic>Receptaculum seminis</italic></bold> (Fig. <xref ref-type="fig" rid="F1">10</xref>) paired, elongated, separated by a little less than its height, with thin and elongated stalk, bearing one large and elongated internal lobe and two distal lobes that are not as large as the basal one.</p></tp:treatment-sec><tp:treatment-sec sec-type="Color pattern" id="SECID0ECIAE"><title>Color pattern.</title><p>Carapace reddish brown, with thoracic sulci a bit darker. Eye region black. In live juveniles, the carapace presents an almost black color and the colors of all body parts are more vivid (Fig. <xref ref-type="fig" rid="F1">1</xref>). Chelicerae, labium, sternum and coxae reddish brown. Legs mostly reddish brown, with darker femurs. Abdomen black, dorsum with five light transverse stripes, of different sizes and shapes (Fig. <xref ref-type="fig" rid="F1">1</xref>). First and last stripes shorter and thinner (disappearing in some specimens). Three median stripes wider and shorter, widest at their middle region, where they almost touch one another. Compared to the last median stripe, the two first median stripes are wider, longer and are connected to the venter. The carapace is covered with abundant light brown setae.</p></tp:treatment-sec><tp:treatment-sec sec-type="distribution" id="SECID0EQIAE"><title>Distribution.</title><p>Known only from Porto Velho and Guajará-Mirim, Rondônia state, Amazon area, northern Brazil (Fig. <xref ref-type="fig" rid="F5">29</xref>).</p></tp:treatment-sec><tp:treatment-sec><!--Section generated to contain objects referenced in tp:taxon-treatment.--><fig id="F4" position="float" orientation="portrait"><label>Figures 23–28.</label><caption><p>Drawings of color pattern types of the dorsum of the abdomen in <italic><tp:taxon-name><tp:taxon-name-part taxon-name-part-type="genus" reg="Diplura">Diplura</tp:taxon-name-part></tp:taxon-name></italic> species: <bold>23</bold> Type I <bold>24</bold> Type II <bold>25</bold> Type III <bold>26</bold> Type IV <bold>27</bold> Type V <bold>28</bold> Type VI.</p></caption><graphic xmlns:xlink="http://www.w3.org/1999/xlink" xlink:href="zookeys-771-057-g004.jpg" position="float" orientation="portrait" xlink:type="simple" id="oo_215183.jpg"/></fig><fig id="F5" position="float" orientation="portrait"><label>Figure 29.</label><caption><p>Geographical distribution of the two new species of <italic><tp:taxon-name><tp:taxon-name-part taxon-name-part-type="genus" reg="Diplura">Diplura</tp:taxon-name-part></tp:taxon-name></italic>. Key: black circles <italic><tp:taxon-name><tp:taxon-name-part taxon-name-part-type="genus" reg="Diplura">Diplura</tp:taxon-name-part> <tp:taxon-name-part taxon-name-part-type="species" reg="mapinguari">mapinguari</tp:taxon-name-part></tp:taxon-name></italic> sp. n., black squares <italic><tp:taxon-name><tp:taxon-name-part taxon-name-part-type="genus" reg="Diplura">Diplura</tp:taxon-name-part> <tp:taxon-name-part taxon-name-part-type="species" reg="rodrigoi">rodrigoi</tp:taxon-name-part></tp:taxon-name></italic> sp. n.</p></caption><graphic xmlns:xlink="http://www.w3.org/1999/xlink" xlink:href="zookeys-771-057-g005.jpg" position="float" orientation="portrait" xlink:type="simple" id="oo_215184.jpg"/></fig></tp:treatment-sec></tp:taxon-treatment>
