# Supplementary material for: Comments on the genus Diplura C. L. Koch, 1850, with description of two new species (Araneae, Mygalomorphae, Dipluridae)
Source: Zookeys. 2018 Jul 5;(771):57–71. doi: 10.3897/zookeys.771.24921 (PMC6043622; doi:10.3897/zookeys.771.24921)
Supplement: XML Treatment for Diplura rodrigoi [file zookeys.771.24921-treatment2.xml]

<!DOCTYPE tp:taxon-treatment
  PUBLIC "-//TaxonX//DTD Taxonomic Treatment Publishing DTD v0 20100105//EN" "tax-treatment-NSO.dtd">
<tp:taxon-treatment xmlns:tp="http://www.plazi.org/taxpub"><tp:treatment-meta><kwd-group><label>Taxon classification</label><kwd><named-content xmlns:xlink="http://www.w3.org/1999/xlink" content-type="kingdom">Animalia</named-content></kwd><kwd><named-content xmlns:xlink="http://www.w3.org/1999/xlink" content-type="order">Araneae</named-content></kwd><kwd><named-content xmlns:xlink="http://www.w3.org/1999/xlink" content-type="family">Dipluridae</named-content></kwd></kwd-group><mixed-citation publication-type="journal"><person-group><name><surname>Pedroso</surname><given-names>Denis Rafael</given-names></name><name><surname>Giupponi</surname><given-names>Alessandro Ponce De Leão</given-names></name><name><surname>Baptista</surname><given-names>Renner Luiz Cerqueira</given-names></name></person-group><article-title>Comments on the genus <italic><tp:taxon-name><tp:taxon-name-part taxon-name-part-type="genus" reg="Diplura">Diplura</tp:taxon-name-part></tp:taxon-name></italic> C. L. Koch, 1850, with description of two new species (<tp:taxon-name><tp:taxon-name-part taxon-name-part-type="order">Araneae</tp:taxon-name-part></tp:taxon-name>, <tp:taxon-name><tp:taxon-name-part taxon-name-part-type="suborder">Mygalomorphae</tp:taxon-name-part></tp:taxon-name>, <tp:taxon-name><tp:taxon-name-part taxon-name-part-type="family">Dipluridae</tp:taxon-name-part></tp:taxon-name>)</article-title><source>Zookeys</source><day>5</day><month>7</month><year>2018</year><volume>2018</volume><issue>771</issue><fpage>57</fpage><lpage>71</lpage><pub-id pub-id-type="doi">10.3897/zookeys.771.24921</pub-id></mixed-citation></tp:treatment-meta><tp:nomenclature><tp:taxon-name>
              <tp:taxon-name-part taxon-name-part-type="genus" reg="Diplura">Diplura</tp:taxon-name-part>
              <tp:taxon-name-part taxon-name-part-type="species" reg="rodrigoi">rodrigoi</tp:taxon-name-part>
              <object-id xmlns:xlink="http://www.w3.org/1999/xlink" content-type="zoobank" xlink:type="simple">http://zoobank.org/8CDC2C3B-6A50-496E-B447-4820C19F50AF</object-id>
            </tp:taxon-name><tp:taxon-status xmlns:xlink="http://www.w3.org/1999/xlink" xlink:type="simple">sp. n.</tp:taxon-status><xref ref-type="fig" rid="F2">Figures 11–20</xref><xref ref-type="fig" rid="F4">, 25</xref><xref ref-type="fig" rid="F5">, 29</xref></tp:nomenclature><tp:treatment-sec sec-type="type material" id="SECID0EOKAE"><title>Type-material.</title><p>
              <bold>Holotype: BRAZIL</bold>: RIO DE JANEIRO: <italic>Casimiro de Abreu</italic>: BR-101, xii.2010, Equipe Herpetologia(♂, <abbrev xmlns:xlink="http://www.w3.org/1999/xlink" content-type="institution" xlink:title="Museu Nacional, Universidade do Brasil/Universidade Federal do Rio de Janeiro, Brazil" id="ABBRID0EYKAE" xlink:type="simple">MNRJ</abbrev> 7620, ex. <abbrev xmlns:xlink="http://www.w3.org/1999/xlink" content-type="institution" xlink:title="Laboratório de Diversidade de Aracnídeos, Instituto de Biologia, Universidade do Brasil/Universidade Federal do Rio de Janeiro, Brazil" id="ABBRID0E4KAE" xlink:type="simple">UFRJ</abbrev> 0920). <bold>Paratypes: BRAZIL</bold>: RIO DE JANEIRO: <italic>Campos dos Goytacazes</italic>: Mata do Mergulhão, 10.iii-05.iv.2004, Teixeira, C. L. (8♂, <abbrev xmlns:xlink="http://www.w3.org/1999/xlink" content-type="institution" xlink:title="Museu de Ciências Naturais, Fundação Zoobotânica, Porto Alegre, Rio Grande do Sul, Brazil" id="ABBRID0EGLAE" xlink:type="simple">MCN</abbrev>/FZBRS 43436); Mata do Mergulhão, 10.iii-05.iv.2004, Teixeira, C. L. (8♂, <abbrev xmlns:xlink="http://www.w3.org/1999/xlink" content-type="institution" xlink:title="Museu de Ciências Naturais, Fundação Zoobotânica, Porto Alegre, Rio Grande do Sul, Brazil" id="ABBRID0ELLAE" xlink:type="simple">MCN</abbrev>/FZBRS 43437); <italic>Casimiro de Abreu</italic>: BR-101, xii.2010, Equipe Herpetologia (♂, <abbrev xmlns:xlink="http://www.w3.org/1999/xlink" content-type="institution" xlink:title="Laboratório de Diversidade de Aracnídeos, Instituto de Biologia, Universidade do Brasil/Universidade Federal do Rio de Janeiro, Brazil" id="ABBRID0ESLAE" xlink:type="simple">UFRJ</abbrev> 0920); Barra de São João, Morro de São João, 21–24.iii.2003, Exp. Arachné (♂, <abbrev xmlns:xlink="http://www.w3.org/1999/xlink" content-type="institution" xlink:title="Museu Nacional, Universidade do Brasil/Universidade Federal do Rio de Janeiro, Brazil" id="ABBRID0EXLAE" xlink:type="simple">MNRJ</abbrev> 4344); <italic>Macaé</italic>: Terminal Cabiúnas, 25–30.iii.2010, Baptista, R. et al. (♂, <abbrev xmlns:xlink="http://www.w3.org/1999/xlink" content-type="institution" xlink:title="Museu Nacional, Universidade do Brasil/Universidade Federal do Rio de Janeiro, Brazil" id="ABBRID0E5LAE" xlink:type="simple">MNRJ</abbrev> 4539); 21–26.ii.2013, Pedroso, D. R. and Miranda, G. (♂, <abbrev xmlns:xlink="http://www.w3.org/1999/xlink" content-type="institution" xlink:title="Laboratório de Diversidade de Aracnídeos, Instituto de Biologia, Universidade do Brasil/Universidade Federal do Rio de Janeiro, Brazil" id="ABBRID0EDMAE" xlink:type="simple">UFRJ</abbrev> MAC 3617); 19–24.ii.2016, Pedroso, D. R. and Villarreal, O. (♂, <abbrev xmlns:xlink="http://www.w3.org/1999/xlink" content-type="institution" xlink:title="Coleção de Artrópodes Vetores Ápteros de Importância em Saúde das Comunidades, Instituto Oswaldo Cruz, Rio de Janeiro, Brazil" id="ABBRID0EIMAE" xlink:type="simple">CAVAISC</abbrev>, ex. <abbrev xmlns:xlink="http://www.w3.org/1999/xlink" content-type="institution" xlink:title="Laboratório de Diversidade de Aracnídeos, Instituto de Biologia, Universidade do Brasil/Universidade Federal do Rio de Janeiro, Brazil" id="ABBRID0ENMAE" xlink:type="simple">UFRJ</abbrev>); 19–24.ii.2016, Pedroso, D. R. and Villarreal, O. (♂, <abbrev xmlns:xlink="http://www.w3.org/1999/xlink" content-type="institution" xlink:title="Coleção de Artrópodes Vetores Ápteros de Importância em Saúde das Comunidades, Instituto Oswaldo Cruz, Rio de Janeiro, Brazil" id="ABBRID0ESMAE" xlink:type="simple">CAVAISC</abbrev>, ex. <abbrev xmlns:xlink="http://www.w3.org/1999/xlink" content-type="institution" xlink:title="Laboratório de Diversidade de Aracnídeos, Instituto de Biologia, Universidade do Brasil/Universidade Federal do Rio de Janeiro, Brazil" id="ABBRID0EXMAE" xlink:type="simple">UFRJ</abbrev>); <italic><tp:taxon-name><tp:taxon-name-part taxon-name-part-type="genus" reg="Mendes">Mendes</tp:taxon-name-part></tp:taxon-name></italic>: Colégio Marista São João das Paineiras, v.2008, Baptista, R. (♀, <abbrev xmlns:xlink="http://www.w3.org/1999/xlink" content-type="institution" xlink:title="Laboratório de Diversidade de Aracnídeos, Instituto de Biologia, Universidade do Brasil/Universidade Federal do Rio de Janeiro, Brazil" id="ABBRID0EDNAE" xlink:type="simple">UFRJ</abbrev> 0102); <italic>Rio de Janeiro</italic>: Parque Nacional da Tijuca, Bom Retiro, v.2016, Pedroso, D. R. and Baptista, R. L. C. (♂, <abbrev xmlns:xlink="http://www.w3.org/1999/xlink" content-type="institution" xlink:title="Laboratório de Diversidade de Aracnídeos, Instituto de Biologia, Universidade do Brasil/Universidade Federal do Rio de Janeiro, Brazil" id="ABBRID0EKNAE" xlink:type="simple">UFRJ</abbrev> 1360); vi.2016, Pedroso, D. R. and Baptista, R. L. C. (♂, <abbrev xmlns:xlink="http://www.w3.org/1999/xlink" content-type="institution" xlink:title="Museu Nacional, Universidade do Brasil/Universidade Federal do Rio de Janeiro, Brazil" id="ABBRID0EPNAE" xlink:type="simple">MNRJ</abbrev> 7620, ex. <abbrev xmlns:xlink="http://www.w3.org/1999/xlink" content-type="institution" xlink:title="Laboratório de Diversidade de Aracnídeos, Instituto de Biologia, Universidade do Brasil/Universidade Federal do Rio de Janeiro, Brazil" id="ABBRID0EUNAE" xlink:type="simple">UFRJ</abbrev> 1361).</p></tp:treatment-sec><tp:treatment-sec sec-type="etymology" id="SECID0EZNAE"><title>Etymology.</title><p>This species is named after the biologist, Rodrigo de Cerqueira da Costa, who first directed Denis Pedroso and Alessandro Giupponi in their studies of zoology.</p></tp:treatment-sec><tp:treatment-sec sec-type="diagnosis" id="SECID0E5NAE"><title>Diagnosis.</title><p>
              <italic><tp:taxon-name><tp:taxon-name-part taxon-name-part-type="genus" reg="Diplura">Diplura</tp:taxon-name-part> <tp:taxon-name-part taxon-name-part-type="species" reg="rodrigoi">rodrigoi</tp:taxon-name-part></tp:taxon-name></italic> sp. n. differs from other species displaying several oblique continuous light stripes on the dorsum of the abdomen (<italic><tp:taxon-name><tp:taxon-name-part taxon-name-part-type="genus" reg="Diplura">D.</tp:taxon-name-part> <tp:taxon-name-part taxon-name-part-type="species" reg="lineata">lineata</tp:taxon-name-part></tp:taxon-name></italic>, <italic><tp:taxon-name><tp:taxon-name-part taxon-name-part-type="genus" reg="Diplura">D.</tp:taxon-name-part> <tp:taxon-name-part taxon-name-part-type="species" reg="sanguinea">sanguinea</tp:taxon-name-part></tp:taxon-name></italic>, and <italic><tp:taxon-name><tp:taxon-name-part taxon-name-part-type="genus" reg="Diplura">Diplura</tp:taxon-name-part> <tp:taxon-name-part taxon-name-part-type="species" reg="mapinguari">mapinguari</tp:taxon-name-part></tp:taxon-name></italic> sp. n.) by its very characteristic stripe pattern. Its elongated oblique stripes are very thin near the median line of the dorsum but continuously widening and approaching each other towards the venter, where they merge in the light background (Fig. <xref ref-type="fig" rid="F4">25</xref>). The three median stripes are longer and not as wide and confluent at their middle portion as in <italic><tp:taxon-name><tp:taxon-name-part taxon-name-part-type="genus" reg="Diplura">Diplura</tp:taxon-name-part> <tp:taxon-name-part taxon-name-part-type="species" reg="mapinguari">mapinguari</tp:taxon-name-part></tp:taxon-name></italic> sp. n. In contrast to <italic><tp:taxon-name><tp:taxon-name-part taxon-name-part-type="genus" reg="Diplura">D.</tp:taxon-name-part> <tp:taxon-name-part taxon-name-part-type="species" reg="lineata">lineata</tp:taxon-name-part></tp:taxon-name></italic> and <italic><tp:taxon-name><tp:taxon-name-part taxon-name-part-type="genus" reg="Diplura">D.</tp:taxon-name-part> <tp:taxon-name-part taxon-name-part-type="species" reg="sanguinea">sanguinea</tp:taxon-name-part></tp:taxon-name></italic>, the light stripes are longer and clearly delimited, with well-defined borders. Males of <italic><tp:taxon-name><tp:taxon-name-part taxon-name-part-type="genus" reg="Diplura">D.</tp:taxon-name-part> <tp:taxon-name-part taxon-name-part-type="species" reg="rodrigoi">rodrigoi</tp:taxon-name-part></tp:taxon-name></italic> sp. n. are the only <tp:taxon-name><tp:taxon-name-part taxon-name-part-type="subfamily">Diplurinae</tp:taxon-name-part></tp:taxon-name> with a prolateroventral swelling at the distal portion of metatarsus I, which is glabrous and lighter than the surrounding areas (Fig. <xref ref-type="fig" rid="F2">13</xref>). As in <italic><tp:taxon-name><tp:taxon-name-part taxon-name-part-type="genus" reg="Diplura">D.</tp:taxon-name-part> <tp:taxon-name-part taxon-name-part-type="species" reg="sanguinea">sanguinea</tp:taxon-name-part></tp:taxon-name></italic>, males of <italic><tp:taxon-name><tp:taxon-name-part taxon-name-part-type="genus" reg="Diplura">Diplura</tp:taxon-name-part> <tp:taxon-name-part taxon-name-part-type="species" reg="rodrigoi">rodrigoi</tp:taxon-name-part></tp:taxon-name></italic> sp. n. bear a relatively wide sperm duct from the base of the embolus towards the apex (Fig. <xref ref-type="fig" rid="F2">17</xref>), in contrast to <italic><tp:taxon-name><tp:taxon-name-part taxon-name-part-type="genus" reg="Diplura">Diplura</tp:taxon-name-part> <tp:taxon-name-part taxon-name-part-type="species" reg="mapinguari">mapinguari</tp:taxon-name-part></tp:taxon-name></italic> sp. n. and <italic><tp:taxon-name><tp:taxon-name-part taxon-name-part-type="genus" reg="Diplura">D.</tp:taxon-name-part> <tp:taxon-name-part taxon-name-part-type="species" reg="lineata">lineata</tp:taxon-name-part></tp:taxon-name></italic>, where the sperm duct is strongly constricted and becomes almost filiform towards the apex. <italic><tp:taxon-name><tp:taxon-name-part taxon-name-part-type="genus" reg="Diplura">Diplura</tp:taxon-name-part> <tp:taxon-name-part taxon-name-part-type="species" reg="rodrigoi">rodrigoi</tp:taxon-name-part></tp:taxon-name></italic> sp. n. males differ from <italic><tp:taxon-name><tp:taxon-name-part taxon-name-part-type="genus" reg="Diplura">D.</tp:taxon-name-part> <tp:taxon-name-part taxon-name-part-type="species" reg="sanguinea">sanguinea</tp:taxon-name-part></tp:taxon-name></italic> by having the megaseta of tibial spur of leg I a bit shorter than the basal portion of the spur (Fig. <xref ref-type="fig" rid="F2">12</xref>) and 10–11 setae in the lyra (Fig. <xref ref-type="fig" rid="F2">19</xref>), in contrast with megaseta longer than the spur and seven setae at the lyra in the latter species.</p><fig id="F2" position="float" orientation="portrait"><label>Figures 11–20.</label><caption><p>
                  <italic><tp:taxon-name><tp:taxon-name-part taxon-name-part-type="genus" reg="Diplura">Diplura</tp:taxon-name-part> <tp:taxon-name-part taxon-name-part-type="species" reg="rodrigoi">rodrigoi</tp:taxon-name-part></tp:taxon-name></italic> sp. n. Juvenile: <bold>11</bold> habitus dorsal (Porto Velho-RO, photo R. Indicatti). Male: left leg I <bold>12</bold> tibial spur, retrolateral <bold>13</bold> tibial spur and metatarsal clasper, ventral <bold>14</bold> left palp, retrolateral; left bulb <bold>15</bold> retrolateral <bold>16</bold> prolateral <bold>17</bold> ventral <bold>18</bold> dorsal <bold>19</bold> maxilla with lyra. Female: <bold>20</bold> receptaculum seminis (dorsal).</p></caption><graphic xmlns:xlink="http://www.w3.org/1999/xlink" xlink:href="zookeys-771-057-g002.jpg" position="float" orientation="portrait" xlink:type="simple" id="oo_215181.jpg"/></fig></tp:treatment-sec><tp:treatment-sec sec-type="description" id="SECID0EQVAE"><title>Description.</title><p>
              <bold>Male</bold> (Holotype, <bold><abbrev xmlns:xlink="http://www.w3.org/1999/xlink" content-type="institution" xlink:title="Museu Nacional, Universidade do Brasil/Universidade Federal do Rio de Janeiro, Brazil" id="ABBRID0EZVAE" xlink:type="simple">MNRJ</abbrev> 7620)</bold>: <bold>Measurements</bold>: Body length 20.0; carapace length 8.7, width 7.2. Abdomen length 8.3, width 4.8. Leg formula 4123, length: I 33.3, II 30.6, III 27.4, IV 35.0. <bold>Carapace</bold>: Clypeus about 40% the diameter of <abbrev xmlns:xlink="http://www.w3.org/1999/xlink" xlink:title="anterior median eyes" id="ABBRID0EDWAE" xlink:type="simple">AME</abbrev>, partially covered by eye tubercle; frontal margin bearing five thick setae, which are elongated and turned forward. Eye tubercle with four thick setae at anterior margin and two setae between posterior eyes. <abbrev xmlns:xlink="http://www.w3.org/1999/xlink" xlink:title="anterior median eyes" id="ABBRID0EHWAE" xlink:type="simple">AME</abbrev> separated from each other by 1/3 their diameter, and a little larger than <abbrev xmlns:xlink="http://www.w3.org/1999/xlink" xlink:title="anterior lateral eyes" id="ABBRID0ELWAE" xlink:type="simple">ALE</abbrev>. <abbrev xmlns:xlink="http://www.w3.org/1999/xlink" xlink:title="anterior lateral eyes" id="ABBRID0EPWAE" xlink:type="simple">ALE</abbrev> longer than wide. <abbrev xmlns:xlink="http://www.w3.org/1999/xlink" xlink:title="posterior median eyes" id="ABBRID0ETWAE" xlink:type="simple">PME</abbrev> almost spherical, with around 1/2 the <abbrev xmlns:xlink="http://www.w3.org/1999/xlink" xlink:title="anterior median eyes" id="ABBRID0EXWAE" xlink:type="simple">AME</abbrev> diameter. <abbrev xmlns:xlink="http://www.w3.org/1999/xlink" xlink:title="posterior lateral eyes" id="ABBRID0E2WAE" xlink:type="simple">PLE</abbrev> longer than wide, a little shorter than <abbrev xmlns:xlink="http://www.w3.org/1999/xlink" xlink:title="anterior median eyes" id="ABBRID0E6WAE" xlink:type="simple">AME</abbrev> diameter. <abbrev xmlns:xlink="http://www.w3.org/1999/xlink" xlink:title="posterior median eyes" id="ABBRID0EDXAE" xlink:type="simple">PME</abbrev> and <abbrev xmlns:xlink="http://www.w3.org/1999/xlink" xlink:title="posterior lateral eyes" id="ABBRID0EHXAE" xlink:type="simple">PLE</abbrev> contiguous. Anterior eye row a little recurved, posterior row recurved. Anterior and posterior rows of similar width. Chelicera with 12 promarginal teeth. Plectrum with six thick and elongated setae. Sigillae ellyptical. Maxillae with 12–15 elongated cuspules. Lyra (Fig. <xref ref-type="fig" rid="F2">19</xref>) formed by eleven setae almost straight or just a bit curved, of similar size, with apex slightly spatulate, the basalmost seta much thinner than the others. <bold>Legs</bold>: Leg I (Figs <xref ref-type="fig" rid="F2">12–13</xref>). Tibia I with distal retrolateral spur slightly curved, not acutely pointed, bearing an apical megaseta, much longer than wide. Spur megaseta short and slightly curved, a little shorter than the spur. Metatarsus I relatively long and slightly sinuous in ventral view, bearing a retrolateral tubercle conical, pointed and turned in apical direction, placed at the basal third of the article. Cluster of spiniform setae (clasper) placed from the base to the level of the third megaseta at the mid-basal region of the prolateral face of the article. Swelling placed near the prolateral distal margin, glabrous and lighter than the surrounding areas. <bold>Megasetae</bold>: leg I: femur d1-2-1-3-3 left, d1-1-1-1-2 right; patella p1 left; tibia p1-1, v1-1-1ap (apophysis); metatarsus p0-1-1 left, p1-1-1 right, v0-1-1ap; leg II: femur d2-3-2-2-1 left, d2-3-3-2 right; patella p1; tibia p1-1, v1-2-2ap; metatarsus p1-1-1, v1-2-2ap; leg III: femur d2-3-2-2 left, d1-3-2-3-2 right; patella p1 left, p1-1 right, r1; tibia d1-1, p1-1, r1-1, v2-1-1-2ap; metatarsus d1-1-2, p1-1-1, r1-1-1-1 left, r1-1-1-0 right; v1-1-1-1-3ap; leg IV: femur d1-1-2-3-2-2 left, d1-1-2-2-3-2 right; patella p1 left, p1-1 right, r1; tibia d1-1, p1-1, r1-1, v2-1-1-2ap; metatarsus d1-1-0-2 left, d1-1-1-2 right, p1-1-0 left, p1-1-1 right, r1-1-1, v1-1-1-2-3ap left v2-1-1-2-3ap right. Genitalia: Palpus (Fig. <xref ref-type="fig" rid="F2">14</xref>) short and incrassate, around 3× longer than wide and 2.6× longer than the cymbium. Bulb (Figs <xref ref-type="fig" rid="F2">15–18</xref>) almost piriform, a little wider than long, with embolus moderately long and thin, around 2× longer than bulb. Embolus with base relatively thick in relation to the bulb. In ventral view, sperm duct wide at the beginning, with a moderate diminution of diameter at the base of the embolus, and then tapering toward the apex, with distal third much thinner (Fig. <xref ref-type="fig" rid="F2">17</xref>). Embolus regularly and slightly curved, especially at the distal region.</p><p>
              <bold>Female</bold> (Paratype, <abbrev xmlns:xlink="http://www.w3.org/1999/xlink" content-type="institution" xlink:title="Laboratório de Diversidade de Aracnídeos, Instituto de Biologia, Universidade do Brasil/Universidade Federal do Rio de Janeiro, Brazil" id="ABBRID0EHYAE" xlink:type="simple">UFRJ</abbrev> 0102): <bold>Measurements</bold>: Body length 26.4; carapace length 9.6, carapace width 8.2; abdomen length 12.3; abdomen width 7.6. Leg formula 4123, length: I 30.4, II 24.8, III 23.7, IV 30.6. Females resemble males, except by the following characteristics. <bold>Carapace</bold>: Clypeus length similar to <abbrev xmlns:xlink="http://www.w3.org/1999/xlink" xlink:title="anterior median eyes" id="ABBRID0EQYAE" xlink:type="simple">AME</abbrev> diameter, with anterior margin bearing five thick setae, elongated and turned forward. Eye tubercle with three thick and long setae and ten smaller setae, of variable size, at anterior margin. Area between posterior eyes with single long and thick setae. <abbrev xmlns:xlink="http://www.w3.org/1999/xlink" xlink:title="anterior median eyes" id="ABBRID0EUYAE" xlink:type="simple">AME</abbrev> separated from each other by 80% of their diameter. Chelicera with 12–13 promarginal teeth. Plectrum with five thick and elongated setae. Maxillae with 15–17 cuspules. Lyra (Fig. <xref ref-type="fig" rid="F2">19</xref>) formed by 11–12 subequal setae, except for the first one, which is shorter and thinner. Setae slightly spatulated, with a thin and pointed apex. <bold>Genitalia</bold>: <italic>Receptaculum seminis</italic> (Fig. <xref ref-type="fig" rid="F2">20</xref>) paired, separated by a distance similar to its own height. Stalk relatively wide, its diameter a little smaller at the distal third, near the five or six apical large lobes, with all of them being similar in size.</p></tp:treatment-sec><tp:treatment-sec sec-type="Color pattern" id="SECID0ENZAE"><title>Color pattern.</title><p>Carapace reddish, with thoracic sulci a little darker. Eye region darkened. Chelicerae reddish brown. Labium, sternum and coxae orange brown. Sigillae slightly darker than sternum. Legs light brown. Dorsum of abdomen dark brown with five elongated pale brown transverse stripes, with their width diminishing posteriorly. Stripes continuous, with well-defined borders, thin and far from each other near the midline of the dorsum, but growing wide and closer toward the venter, where they blend into the pale background. When alive, they bear a vivid red carapace and dark brown legs and abdomen.</p></tp:treatment-sec><tp:treatment-sec sec-type="natural history" id="SECID0ESZAE"><title>Natural history.</title><p>The female paratype from <tp:taxon-name><tp:taxon-name-part taxon-name-part-type="genus" reg="Mendes">Mendes</tp:taxon-name-part></tp:taxon-name> (<abbrev xmlns:xlink="http://www.w3.org/1999/xlink" content-type="institution" xlink:title="Laboratório de Diversidade de Aracnídeos, Instituto de Biologia, Universidade do Brasil/Universidade Federal do Rio de Janeiro, Brazil" id="ABBRID0E5ZAE" xlink:type="simple">UFRJ</abbrev> 0102) was collected in a short tunnel, with a small silk lined opening, on the slope of an old road through second-growth Atlantic Forest. Other specimens have been collected under rocks and logs on forest floor. Most specimens were caught by pitfall traps in forested areas.</p></tp:treatment-sec><tp:treatment-sec sec-type="Records" id="SECID0ED1AE"><title>Records.</title><p>
              <bold>BRAZIL</bold>: DISTRITO FEDERAL: <italic>Brasília</italic>: Reserva Ecológica do IBGE/RECOR: alt. 1077m, <named-content xmlns:xlink="http://www.w3.org/1999/xlink" content-type="dwc:verbatimCoordinates" xlink:type="simple"><named-content content-type="geo-json" specific-use="{&#34;type&#34;:&#34;Point&#34;,&#34;coordinates&#34;:[-47.879984,-15.939653]}" id="NCID0EQ1AE" xlink:type="simple">-15.939653° -47.879984°</named-content></named-content>, 14–16.v.2015, Kury, A., Pinto, A. and Carvalho, R. (♂, <abbrev xmlns:xlink="http://www.w3.org/1999/xlink" content-type="institution" xlink:title="Museu Nacional, Universidade do Brasil/Universidade Federal do Rio de Janeiro, Brazil" id="ABBRID0EV1AE" xlink:type="simple">MNRJ</abbrev> 6859); IBGE, mata de galeria, 23.iv.2001, Diniz, D. (2♂, <abbrev xmlns:xlink="http://www.w3.org/1999/xlink" content-type="institution" xlink:title="Universidade de Brasília, Distrito Federal, Brazil" id="ABBRID0E11AE" xlink:type="simple">UNB</abbrev> 1142); 01.v.2000, Milhomem, M. (2♂, <abbrev xmlns:xlink="http://www.w3.org/1999/xlink" content-type="institution" xlink:title="Universidade de Brasília, Distrito Federal, Brazil" id="ABBRID0E61AE" xlink:type="simple">UNB</abbrev> 3998); ESPÍRITO SANTO: <italic>Santa Teresa</italic>: ESFA leg. (♂, <abbrev xmlns:xlink="http://www.w3.org/1999/xlink" content-type="institution" xlink:title="Museu Nacional, Universidade do Brasil/Universidade Federal do Rio de Janeiro, Brazil" id="ABBRID0EG2AE" xlink:type="simple">MNRJ</abbrev> 4339); <italic><tp:taxon-name><tp:taxon-name-part taxon-name-part-type="genus" reg="Sooretama">Sooretama</tp:taxon-name-part></tp:taxon-name></italic>: Reserva Biológica de <tp:taxon-name><tp:taxon-name-part taxon-name-part-type="genus" reg="Sooretama">Sooretama</tp:taxon-name-part></tp:taxon-name>, Porteira Quirinão, 20.iv.2006, Exp. Arachné (♂, <abbrev xmlns:xlink="http://www.w3.org/1999/xlink" content-type="institution" xlink:title="Museu Nacional, Universidade do Brasil/Universidade Federal do Rio de Janeiro, Brazil" id="ABBRID0EY2AE" xlink:type="simple">MNRJ</abbrev> 4341); GOIÁS: <italic><tp:taxon-name><tp:taxon-name-part taxon-name-part-type="genus" reg="Morrinhos">Morrinhos</tp:taxon-name-part></tp:taxon-name></italic>: Parque Ecológico Jatobá, XII.2006-VIII.2007, Santana, R. (♂, <abbrev xmlns:xlink="http://www.w3.org/1999/xlink" content-type="institution" xlink:title="Instituto Butantan, São Paulo, Brazil" id="ABBRID0EE3AE" xlink:type="simple">IBSP</abbrev> 140891); MINAS GERAIS: <italic>Belo Horizonte</italic>, Estação Ecológica da UFMG, iii.2001, Maria, M. et al. (♂, <abbrev xmlns:xlink="http://www.w3.org/1999/xlink" content-type="institution" xlink:title="Instituto Butantan, São Paulo, Brazil" id="ABBRID0EL3AE" xlink:type="simple">IBSP</abbrev> 10739); UFMG, campus Pampulha, 2000, Álvares, E. (♂, <abbrev xmlns:xlink="http://www.w3.org/1999/xlink" content-type="institution" xlink:title="Instituto Butantan, São Paulo, Brazil" id="ABBRID0EQ3AE" xlink:type="simple">IBSP</abbrev> 13824); <italic><tp:taxon-name><tp:taxon-name-part taxon-name-part-type="genus" reg="Itacarambi">Itacarambi</tp:taxon-name-part></tp:taxon-name></italic>: Gruta Olhos d´água, 26.vi.2001, Giupponi, A. and Baptista, R. (♂, <abbrev xmlns:xlink="http://www.w3.org/1999/xlink" content-type="institution" xlink:title="Museu Nacional, Universidade do Brasil/Universidade Federal do Rio de Janeiro, Brazil" id="ABBRID0E33AE" xlink:type="simple">MNRJ</abbrev> 3518); <italic>Juiz de Fora</italic>: ix.2008-iv.2009, Gomide, S. (♂, ♀, <abbrev xmlns:xlink="http://www.w3.org/1999/xlink" content-type="institution" xlink:title="Instituto Butantan, São Paulo, Brazil" id="ABBRID0ED4AE" xlink:type="simple">IBSP</abbrev> 144024; ♂, <abbrev xmlns:xlink="http://www.w3.org/1999/xlink" content-type="institution" xlink:title="Instituto Butantan, São Paulo, Brazil" id="ABBRID0EI4AE" xlink:type="simple">IBSP</abbrev> 144025); <italic>Viçosa</italic>: Mata do Paraíso, 21–24.iii.2001, Azevedo, L. P. (♂, <abbrev xmlns:xlink="http://www.w3.org/1999/xlink" content-type="institution" xlink:title="Museu Nacional, Universidade do Brasil/Universidade Federal do Rio de Janeiro, Brazil" id="ABBRID0EP4AE" xlink:type="simple">MNRJ</abbrev> 4320); RIO DE JANEIRO: <italic>Macaé</italic>: Ilha de Santana, 27.vi.2009, Baptista, R. L. C. (j, <abbrev xmlns:xlink="http://www.w3.org/1999/xlink" content-type="institution" xlink:title="Laboratório de Diversidade de Aracnídeos, Instituto de Biologia, Universidade do Brasil/Universidade Federal do Rio de Janeiro, Brazil" id="ABBRID0EW4AE" xlink:type="simple">UFRJ</abbrev> MAC 2166; j, <abbrev xmlns:xlink="http://www.w3.org/1999/xlink" content-type="institution" xlink:title="Laboratório de Diversidade de Aracnídeos, Instituto de Biologia, Universidade do Brasil/Universidade Federal do Rio de Janeiro, Brazil" id="ABBRID0E24AE" xlink:type="simple">UFRJ</abbrev> MAC 2246); Parque Municipal do Atalaia, 26.vi.2009, Baptista, R. L. C. et al. (2 j, <abbrev xmlns:xlink="http://www.w3.org/1999/xlink" content-type="institution" xlink:title="Laboratório de Diversidade de Aracnídeos, Instituto de Biologia, Universidade do Brasil/Universidade Federal do Rio de Janeiro, Brazil" id="ABBRID0EA5AE" xlink:type="simple">UFRJ</abbrev> MAC 2174); Terminal Cabiúnas, Mata da Odebei, 11–16.v.2015, Pedroso, D. R. and Castanheira, P., pitfall (♂, <abbrev xmlns:xlink="http://www.w3.org/1999/xlink" content-type="institution" xlink:title="Laboratório de Diversidade de Aracnídeos, Instituto de Biologia, Universidade do Brasil/Universidade Federal do Rio de Janeiro, Brazil" id="ABBRID0EF5AE" xlink:type="simple">UFRJ</abbrev> MAC 10265); <italic>idem</italic>, 18–22.ii.2014, Pedroso, D. R. and Castanheira, P., pitfall (♂, <abbrev xmlns:xlink="http://www.w3.org/1999/xlink" content-type="institution" xlink:title="Laboratório de Diversidade de Aracnídeos, Instituto de Biologia, Universidade do Brasil/Universidade Federal do Rio de Janeiro, Brazil" id="ABBRID0EM5AE" xlink:type="simple">UFRJ</abbrev> MAC 7191); SÃO PAULO: <italic>Peruíbe</italic>: Estação Ecologica Juréia-Itatins, III.1997, Brescovit, A. et al. (♂, <abbrev xmlns:xlink="http://www.w3.org/1999/xlink" content-type="institution" xlink:title="Instituto Butantan, São Paulo, Brazil" id="ABBRID0ET5AE" xlink:type="simple">IBSP</abbrev> 11577).</p><p>
              <bold>Distribution</bold>: Widespread and common in a wide area of southeastern and mid-western Brazil, from north Espírito Santo state and central-south Minas Gerais state, reaching west to the Distrito Federal and south, down to southeastern São Paulo state (Fig. <xref ref-type="fig" rid="F5">29</xref>). It is sympatric with <italic><tp:taxon-name><tp:taxon-name-part taxon-name-part-type="genus" reg="Diplura">D.</tp:taxon-name-part> <tp:taxon-name-part taxon-name-part-type="species" reg="lineata">lineata</tp:taxon-name-part></tp:taxon-name></italic> (Lucas, 1957), a similar species, in the municipalities of Casimiro de Abreu and Rio de Janeiro, both in Rio de Janeiro state, Brazil (see <xref ref-type="bibr" rid="B9">Pedroso et al. 2016</xref>).</p></tp:treatment-sec><tp:treatment-sec><!--Section generated to contain objects referenced in tp:taxon-treatment.--><fig id="F4" position="float" orientation="portrait"><label>Figures 23–28.</label><caption><p>Drawings of color pattern types of the dorsum of the abdomen in <italic><tp:taxon-name><tp:taxon-name-part taxon-name-part-type="genus" reg="Diplura">Diplura</tp:taxon-name-part></tp:taxon-name></italic> species: <bold>23</bold> Type I <bold>24</bold> Type II <bold>25</bold> Type III <bold>26</bold> Type IV <bold>27</bold> Type V <bold>28</bold> Type VI.</p></caption><graphic xmlns:xlink="http://www.w3.org/1999/xlink" xlink:href="zookeys-771-057-g004.jpg" position="float" orientation="portrait" xlink:type="simple" id="oo_215183.jpg"/></fig><fig id="F5" position="float" orientation="portrait"><label>Figure 29.</label><caption><p>Geographical distribution of the two new species of <italic><tp:taxon-name><tp:taxon-name-part taxon-name-part-type="genus" reg="Diplura">Diplura</tp:taxon-name-part></tp:taxon-name></italic>. Key: black circles <italic><tp:taxon-name><tp:taxon-name-part taxon-name-part-type="genus" reg="Diplura">Diplura</tp:taxon-name-part> <tp:taxon-name-part taxon-name-part-type="species" reg="mapinguari">mapinguari</tp:taxon-name-part></tp:taxon-name></italic> sp. n., black squares <italic><tp:taxon-name><tp:taxon-name-part taxon-name-part-type="genus" reg="Diplura">Diplura</tp:taxon-name-part> <tp:taxon-name-part taxon-name-part-type="species" reg="rodrigoi">rodrigoi</tp:taxon-name-part></tp:taxon-name></italic> sp. n.</p></caption><graphic xmlns:xlink="http://www.w3.org/1999/xlink" xlink:href="zookeys-771-057-g005.jpg" position="float" orientation="portrait" xlink:type="simple" id="oo_215184.jpg"/></fig></tp:treatment-sec><ref-list><ref id="B9"><mixed-citation xmlns:xlink="http://www.w3.org/1999/xlink" xlink:type="simple">
          <person-group><name name-style="western"><surname>Pedroso</surname><given-names>DR</given-names></name><name name-style="western"><surname>Castanheira</surname><given-names>OS</given-names></name><name name-style="western"><surname>Baptista</surname><given-names>RLC</given-names></name></person-group> (<year>2016</year>) <article-title>Redescription and synonymies <italic>of <tp:taxon-name><tp:taxon-name-part taxon-name-part-type="genus">Diplura</tp:taxon-name-part></tp:taxon-name><tp:taxon-name><tp:taxon-name-part taxon-name-part-type="genus"/><tp:taxon-name-part taxon-name-part-type="species">macrura</tp:taxon-name-part></tp:taxon-name></italic> (C. L. Koch, 1841) and <italic><tp:taxon-name><tp:taxon-name-part taxon-name-part-type="genus">D.</tp:taxon-name-part> <tp:taxon-name-part taxon-name-part-type="species">lineata</tp:taxon-name-part></tp:taxon-name></italic> (Lucas, 1857), with notes on the genus (<tp:taxon-name><tp:taxon-name-part taxon-name-part-type="order">Araneae</tp:taxon-name-part></tp:taxon-name>, <tp:taxon-name><tp:taxon-name-part taxon-name-part-type="family">Dipluridae</tp:taxon-name-part></tp:taxon-name>).</article-title> <source>European Journal of Taxonomy</source> <volume>210</volume>: <fpage>1</fpage>–<lpage>21</lpage>. <ext-link xlink:type="simple" ext-link-type="doi" xlink:href="10.5852/ejt.2016.210">https://doi.org/10.5852/ejt.2016.210</ext-link></mixed-citation></ref></ref-list></tp:taxon-treatment>
